# Supplementary material for: Presence of genes for type III secretion system 2 in Vibrio mimicus strains
Source: BMC Microbiol. 2010 Nov 29;10:302. doi: 10.1186/1471-2180-10-302 (PMC3004890; doi:10.1186/1471-2180-10-302)
Supplement: Additional file 1 — Table S1. The primer sequences used in this study. Oligonucleotide primers sequences used in this study are listed in this table. [file 1471-2180-10-302-S1.XLS]

## Sheet: S. Table1
Table S1. The primer sequences used in this study.
Primers			Sequence (5' to 3')
Based on V. parahaemolyticus RIMD2210633 strain (a type)
	tdhA	KX-ｔA-F	ccatgttggctgcattc
		KX-tA-R	ccactaccactctcatatgc
	vopC	KX-vpC-F	gaactagtagagaaggaggc
		KX-vpC-R	gagccattatcagaatggc
	toxR1	KX-txR1-F	gtctaggctcacaagatcgg
		KX-txR1-R	tctctgtggagagaacgc
	vscS2	KX-vcS2-F	tgatgtaacggcggctagct
		KX-vcS2-R	gctcataaataccactacc
	vscN2	KX-vcS2-F	agtgaaggagtcgtatcaag
		KX-vcS2-R	ccatttcttggagggtttc
	vscC2	KX-vcC2-F	ctatgctgtctgacctttggc
		KX-vcC2-R	caactcaccaagcaaagg
	vscT2	KX-vcT2-F	cctacgcggctatatttag
		KX-vcT2-R	cgtcacaaacattgataatgacgc
	vscR2	KX-vcR2-F	tccggcgtttatttctttgc
		KX-vcR2-R	agacggccaacttaacaggg
	vopP	KX-vpP-F	gctctgatcttcgtgaacag
		KX-vpP-R	cgtccaactctattgttgtg
	toxR2	KX-txR2-F	tgatacgctcaagcgtgagg
		KX-txR2-R	caaaatcatcgccgtactgg
	vscU2	KX-vcU2-F	gatggcagaagaatctactg
		KX-vcU2-R	gaaagtcttcgccctccttc
	vcrD2	KX-vrD2-F	ccagcagtgtgatgattgc
		KX-vrD2-R	cgacgacaggtttcgaacc
	vopD2	KX-vpD2-F	ctgtaaatctagcgcaaccag
		KX-vpD2-R	gccctttgcattgtatccag
	vopB2	KX-vpB2-F	cgcagagaaccaagaatctc
		KX-vpB2-R	gctaaagctacggtaatcttc
	vopL	KX-vpL-F	cctcaacaaaccagcttggc
		KX-vpL-R	gcagatagtgccgctaattg
Based on V. parahaemolyticus TH3996 strain (b type)
	trh	trh-Fnew	aagttcacgcattgag
		trh-Rnew	ttcctttatctcgagc
	vopC	cnf-F	aaccaacttgcgactaaatc
		cnf-R	tcccgacagtttttctgcac
	toxR1	30-F	cattctgaaggaagacgcac
		30-R	gttcctctaaaactctagctg
	vscS2	vscS2-F	ttgatgttgtttcggctagc
		vscS2-R	ccaccgccgaactcggctaacaag
	vscN2	N-F	tcatatcaagacaccgtccg
		N-R	caactccgtcaaacccttgc
	vscC2	vscC2-F	gtactttgctgtctaacc
		vscC2-R	cttactcttaacttccgacg
	vscT2	T-F	cctagataatacgtcctgtctcgcg
		T-R	cccacaaattaataatgatgatcaccacg
	vscR2	R-F	gcttatgtgggcgtaaacttggtcatgc
		R-R	ggtgtagagataaccgtgggcgatagc
	vopP	vopP2-F	gtggcgttttctgaaaaagg
		vopP2-R	atctgcttatcttctgcctc
	toxR2	42-F	ccagttatcttcgacacac
		42-R	gatgacaaaagtgcggctg
	vscU2	vscU2-F	gaacctaagaaataccccccgacag
		vscU2-R	ggttgatataatcacggcgacatctc
	vcrD2	vscV2-F	ggtaacactgcctggtgtggtcatcg
		vscV2-R	gtctctcaaagtcttcaaactcacctgc
	vopD2	D-F	gcagccgcttctgcaaacgtatcagc
		D-R	gtttgaccgcttctgtggtcaactcttgg
	vopB2	B-F	gagcctgttgctctatggagccagg
		B-R	cgacacagaacgcaatgcttgctcg
	vopL	F-F	gagcagttcgaccttttcgatcagc
		F-R	acgccagatgttggtgcataaacg
	ureC	uC-F	ctaatgctacaacagtcacc
		uc-R	cgacaaccttttacctgacc
Based on V. cholerae AM-19226 strain (a type)
	tdh homologue	Vca-F	ctgctgctctttccttccatg
		Vca-R	gtaatcacatgaccgttacc
Used for vscN2 deletion of V. mimicus strains
	vscN2 (a type)	vscN2-a-1	ggatccttttgttgggcaagagtgc
		vscN2-a-2	ggttgaatacaccaaatggccatcctcaacggcgatgggcaaatcgataaattc
		vscN2-a-3	gaatttatcgatttgcccatcgccgttgaggatggccatttggtgtattcaacc
		vscN2-a-4	ctgcagggtttcttcatactcaacacc
	vscN2 (b type)	vscN2-b-1	ggatccgatgtaaggttaacattgatgcg
		vscN2-b-2	ctcgtgggcaattgggtcatcatcggttctagcgctataggcaagtcc
		vscN2-b-3	ggacttgcctatagcgctagaaccgatgatgacccaattgcccacgag
		vscN2-b-4	ctgcagttctatcgcttcatcagtttc
Used to check the deletion of vscN2 in V. mimicus strains
	a type	check-vscN2-a-F	gtgaaggagtcgtatcaag
		check-vscN2-a-R	ggtttcttcatactcaacacc
	b type	check-vscN2-b-F	ggtcaaagagtcatatcaag
		check-vscN2-b-R	caactccgtcaaacccttgc
