# Supplementary material for: Presence of genes for type III secretion system 2 in Vibrio mimicus strains
Source: BMC Microbiol. 2010 Nov 29;10:302. doi: 10.1186/1471-2180-10-302 (PMC3004890; doi:10.1186/1471-2180-10-302)
Supplement: Additional file 2 — Table S2. Distribution of the T3SS2α or T3SS2β genes on Vp-PAI in 32 Vibrio species. The species and strain ID of Vibrio strains used in this study are listed in this table. [file 1471-2180-10-302-S2.XLS]

## Sheet: S. Table2
Table S2. Distribution of the T3SS2a or T3SS2b genes on Vp-PAI in 32 Vibrio species
Genus	Species	Strains	T3SS2-related genes (a type)																	T3SS2-related genes (b type)
			regulator			apparatus							translocon			effector				regulator			apparatus							translocon			effector
			vtrA	vtrB		vscN2	vscC2	vscT2	vscR2	vscU2	vcrD2		vopD2	vopB2		vopC	vopL	vopP		vtrA	vtrB		vscN2	vscC2	vscT2	vscR2	vscU2	vcrD2		vopD2	vopB2		vopC	vopL	vopP
Vibrio	nigripulchritudo	RIMD2247001	-	-		-	-	-	-	-	-		-	-		-	-	-		-	-		-	-	-	-	-	-		-	-		-	-	-
Vibrio	mediterranei	RIMD2242001	-	-		-	-	-	-	-	-		-	-		-	-	-		-	-		-	-	-	-	-	-		-	-		-	-	-
Vibrio	harveyi	RIMD2224002	-	-		-	-	-	-	-	-		-	-		-	-	-		-	-		-	-	-	-	-	-		-	-		-	-	-
Vibrio	alginolyticus	RIMD2201017	-	-		-	-	-	-	-	-		-	-		-	-	-		-	-		-	-	-	-	-	-		-	-		-	-	-
Vibrio	salmonicida	RIMD2252001	-	-		-	-	-	-	-	-		-	-		-	-	-		-	-		-	-	-	-	-	-		-	-		-	-	-
Vibrio	tubiashii	RIMD2257004	-	-		-	-	-	-	-	-		-	-		-	-	-		-	-		-	-	-	-	-	-		-	-		-	-	-
Vibrio	campbellii	RIMD2232001	-	-		-	-	-	-	-	-		-	-		-	-	-		-	-		-	-	-	-	-	-		-	-		-	-	-
Vibrio	natriegens	RIMD2244001	-	-		-	-	-	-	-	-		-	-		-	-	-		-	-		-	-	-	-	-	-		-	-		-	-	-
Vibrio	nereis	RIMD2246001	-	-		-	-	-	-	-	-		-	-		-	-	-		-	-		-	-	-	-	-	-		-	-		-	-	-
Vibrio	carchariae	RIMD2233001	-	-		-	-	-	-	-	-		-	-		-	-	-		-	-		-	-	-	-	-	-		-	-		-	-	-
Vibrio	splendidus	RIMD2254001	-	-		-	-	-	-	-	-		-	-		-	-	-		-	-		-	-	-	-	-	-		-	-		-	-	-
Vibrio	orientalis	RIMD2249001	-	-		-	-	-	-	-	-		-	-		-	-	-		-	-		-	-	-	-	-	-		-	-		-	-	-
Vibrio	aestuarianus	RIMD2230001	-	-		-	-	-	-	-	-		-	-		-	-	-		-	-		-	-	-	-	-	-		-	-		-	-	-
Vibrio	pelagius	RIMD2260001	-	-		-	-	-	-	-	-		-	-		-	-	-		-	-		-	-	-	-	-	-		-	-		-	-	-
Vibrio	wodanis	RIMD2258001	-	-		-	-	-	-	-	-		-	-		-	-	-		-	-		-	-	-	-	-	-		-	-		-	-	-
Vibrio	proteolyticus	RIMD2225002	-	-		-	-	-	-	-	-		-	-		-	-	-		-	-		-	-	-	-	-	-		-	-		-	-	-
Vibrio	ichthyoenteri	RIMD2240001	-	-		-	-	-	-	-	-		-	-		-	-	-		-	-		-	-	-	-	-	-		-	-		-	-	-
Vibrio	pectenicida	RIMD2250001	-	-		-	-	-	-	-	-		-	-		-	-	-		-	-		-	-	-	-	-	-		-	-		-	-	-
Vibrio	logei	RIMD2241001	-	-		-	-	-	-	-	-		-	-		-	-	-		-	-		-	-	-	-	-	-		-	-		-	-	-
Vibrio	mytili	RIMD2243001	-	-		-	-	-	-	-	-		-	-		-	-	-		-	-		-	-	-	-	-	-		-	-		-	-	-
Vibrio	rumoiensis	RIMD2251001	-	-		-	-	-	-	-	-		-	-		-	-	-		-	-		-	-	-	-	-	-		-	-		-	-	-
Vibrio	gazogenes	RIMD2238001	-	-		-	-	-	-	-	-		-	-		-	-	-		-	-		-	-	-	-	-	-		-	-		-	-	-
Vibrio	halioticoli	RIMD2239001	-	-		-	-	-	-	-	-		-	-		-	-	-		-	-		-	-	-	-	-	-		-	-		-	-	-
Vibrio	ordalii	RIMD2248001	-	-		-	-	-	-	-	-		-	-		-	-	-		-	-		-	-	-	-	-	-		-	-		-	-	-
Vibrio	metschnikovii	RIMD2208012	-	-		-	-	-	-	-	-		-	-		-	-	-		-	-		-	-	-	-	-	-		-	-		-	-	-
Vibrio	fischeri	RIMD2237002	-	-		-	-	-	-	-	-		-	-		-	-	-		-	-		-	-	-	-	-	-		-	-		-	-	-
Vibrio	hollisae	RIMD2221012	-	-		+	-	+	+	-	-		-	-		-	-	-		-	-		-	-	-	-	-	-		-	-		-	-	-
		RIMD2221006	-	-		+	-	+	+	-	-		-	-		-	-	-		-	-		-	-	-	-	-	-		-	-		-	-	-
		RIMD2221007	-	-		+	-	+	+	-	-		-	-		-	-	-		-	-		-	-	-	-	-	-		-	-		-	-	-
		RIMD2221008	-	-		+	-	+	+	-	-		-	-		-	-	-		-	-		-	-	-	-	-	-		-	-		-	-	-
		RIMD2221010	-	-		+	-	+	+	-	-		-	-		-	-	-		-	-		-	-	-	-	-	-		-	-		-	-	-
Vibrio	mimicus	RIMD2218021	-	-		-	-	-	-	-	-		-	-		-	-	-		-	-		-	-	-	-	-	-		-	-		-	-	-
		RIMD2218001	-	-		-	-	-	-	-	-		-	-		-	-	-		-	-		-	-	-	-	-	-		-	-		-	-	-
		RIMD2218003	-	-		-	-	-	-	-	-		-	-		-	-	-		-	-		-	-	-	-	-	-		-	-		-	-	-
		RIMD2218011	-	-		-	-	-	-	-	-		-	-		-	-	-		-	-		-	-	-	-	-	-		-	-		-	-	-
		RIMD2218012	-	-		-	-	-	-	-	-		-	-		-	-	-		-	-		-	-	-	-	-	-		-	-		-	-	-
		RIMD2218022	-	+		+	+	+	+	+	+		+	+		+	+	-		-	-		-	-	-	-	-	-		-	-		-	-	-
		RIMD2218042	+	+		+	+	+	+	+	+		+	+		+	+	-		-	-		-	-	-	-	-	-		-	-		-	-	-
		RIMD2218067	-	-		-	-	-	-	-	-		-	-		-	-	-		+	+		+	+	+	+	+	+		+	+		+	-	+
		RIMD2218069	+	+		+	+	+	+	+	+		+	+		+	+	-		-	-		-	-	-	-	-	-		-	-		-	-	-
		RIMD2218070	+	+		+	+	+	+	+	+		+	+		+	+	-		-	-		-	-	-	-	-	-		-	-		-	-	-
		RIMD2218080	+	+		+	+	+	+	+	+		+	+		+	+	-		-	-		-	-	-	-	-	-		-	-		-	-	-
		RIMD2218081	+	+		+	+	+	+	+	+		+	+		+	+	-		-	-		-	-	-	-	-	-		-	-		-	-	-
		RIMD2218082	+	+		+	+	+	+	+	+		+	+		+	+	-		-	-		-	-	-	-	-	-		-	-		-	-	-
		RIMD2218083	+	+		+	+	+	+	+	+		+	+		+	+	-		-	-		-	-	-	-	-	-		-	-		-	-	-
		RIMD2218084	-	-		-	-	-	-	-	-		-	-		-	-	-		-	-		-	-	-	-	-	-		-	-		-	-	-
Vibrio	furnissii	RIMD2223003	-	-		-	-	-	-	-	-		-	-		-	-	-		-	-		-	-	-	-	-	-		-	-		-	-	-
		RIMD2223005	-	-		-	-	-	-	-	-		-	-		-	-	-		-	-		-	-	-	-	-	-		-	-		-	-	-
		RIMD2223006	-	-		-	-	-	-	-	-		-	-		-	-	-		-	-		-	-	-	-	-	-		-	-		-	-	-
		RIMD2223007	-	-		-	-	-	-	-	-		-	-		-	-	-		-	-		-	-	-	-	-	-		-	-		-	-	-
		RIMD2223008	-	-		-	-	-	-	-	-		-	-		-	-	-		-	-		-	-	-	-	-	-		-	-		-	-	-
		RIMD2223009	-	-		-	-	-	-	-	-		-	-		-	-	-		-	-		-	-	-	-	-	-		-	-		-	-	-
		RIMD2223010	-	-		-	-	-	-	-	-		-	-		-	-	-		-	-		-	-	-	-	-	-		-	-		-	-	-
		RIMD2223011	-	-		-	-	-	-	-	-		-	-		-	-	-		-	-		-	-	-	-	-	-		-	-		-	-	-
		RIMD2223012	-	-		-	-	-	-	-	-		-	-		-	-	-		-	-		-	-	-	-	-	-		-	-		-	-	-
		RIMD2223013	-	-		-	-	-	-	-	-		-	-		-	-	-		-	-		-	-	-	-	-	-		-	-		-	-	-
		RIMD2223014	-	-		-	-	-	-	-	-		-	-		-	-	-		-	-		-	-	-	-	-	-		-	-		-	-	-
		RIMD2223015	-	-		-	-	-	-	-	-		-	-		-	-	-		-	-		-	-	-	-	-	-		-	-		-	-	-
Vibrio	fluvialis	RIMD2220050	-	-		-	-	-	-	-	-		-	-		-	-	-		-	-		-	-	-	-	-	-		-	-		-	-	-
		RIMD2220053	-	-		-	-	-	-	-	-		-	-		-	-	-		-	-		-	-	-	-	-	-		-	-		-	-	-
		RIMD2220059	-	-		-	-	-	-	-	-		-	-		-	-	-		-	-		-	-	-	-	-	-		-	-		-	-	-
		RIMD2220068	-	-		-	-	-	-	-	-		-	-		-	-	-		-	-		-	-	-	-	-	-		-	-		-	-	-
		RIMD2220071	-	-		-	-	-	-	-	-		-	-		-	-	-		-	-		-	-	-	-	-	-		-	-		-	-	-
		RIMD2220074	-	-		-	-	-	-	-	-		-	-		-	-	-		-	-		-	-	-	-	-	-		-	-		-	-	-
		RIMD2220075	-	-		-	-	-	-	-	-		-	-		-	-	-		-	-		-	-	-	-	-	-		-	-		-	-	-
		RIMD2220076	-	-		-	-	-	-	-	-		-	-		-	-	-		-	-		-	-	-	-	-	-		-	-		-	-	-
		RIMD2220077	-	-		-	-	-	-	-	-		-	-		-	-	-		-	-		-	-	-	-	-	-		-	-		-	-	-
		RIMD2220086	-	-		-	-	-	-	-	-		-	-		-	-	-		-	-		-	-	-	-	-	-		-	-		-	-	-
		RIMD2220102	-	-		-	-	-	-	-	-		-	-		-	-	-		-	-		-	-	-	-	-	-		-	-		-	-	-
		RIMD2220104	-	-		-	-	-	-	-	-		-	-		-	-	-		-	-		-	-	-	-	-	-		-	-		-	-	-
Vibrio	vulnificus	RIMD2219009	-	-		-	-	-	-	-	-		-	-		-	-	-		-	-		-	-	-	-	-	-		-	-		-	-	-
		RIMD2219040	-	-		-	-	-	-	-	-		-	-		-	-	-		-	-		-	-	-	-	-	-		-	-		-	-	-
		RIMD2219046	-	-		-	-	-	-	-	-		-	-		-	-	-		-	-		-	-	-	-	-	-		-	-		-	-	-
		RIMD2219048	-	-		-	-	-	-	-	-		-	-		-	-	-		-	-		-	-	-	-	-	-		-	-		-	-	-
		RIMD2219049	-	-		-	-	-	-	-	-		-	-		-	-	-		-	-		-	-	-	-	-	-		-	-		-	-	-
		RIMD2219080	-	-		-	-	-	-	-	-		-	-		-	-	-		-	-		-	-	-	-	-	-		-	-		-	-	-
		RIMD2219087	-	-		-	-	-	-	-	-		-	-		-	-	-		-	-		-	-	-	-	-	-		-	-		-	-	-
		RIMD2219089	-	-		-	-	-	-	-	-		-	-		-	-	-		-	-		-	-	-	-	-	-		-	-		-	-	-
		RIMD2219095	-	-		-	-	-	-	-	-		-	-		-	-	-		-	-		-	-	-	-	-	-		-	-		-	-	-
		RIMD2219096	-	-		-	-	-	-	-	-		-	-		-	-	-		-	-		-	-	-	-	-	-		-	-		-	-	-
Vibrio	cholerae	RIMD2214295	-	-		-	-	-	-	-	-		-	-		-	-	-		-	-		-	-	-	-	-	-		-	-		-	-	-
		RIMD2214306	-	-		-	-	-	-	-	-		-	-		-	-	-		-	-		-	-	-	-	-	-		-	-		-	-	-
		RIMD2214309	-	-		-	-	-	-	-	-		-	-		-	-	-		-	-		-	-	-	-	-	-		-	-		-	-	-
		RIMD2214314	-	-		-	-	-	-	-	-		-	-		-	-	-		-	-		-	-	-	-	-	-		-	-		-	-	-
		RIMD2214330	-	-		-	-	-	-	-	-		-	-		-	-	-		-	-		-	-	-	-	-	-		-	-		-	-	-
		RIMD2214337	-	-		-	-	-	-	-	-		-	-		-	-	-		-	-		-	-	-	-	-	-		-	-		-	-	-
		RIMD2214345	-	-		-	-	-	-	-	-		-	-		-	-	-		-	-		-	-	-	-	-	-		-	-		-	-	-
		RIMD2214352	-	-		-	-	-	-	-	-		-	-		-	-	-		-	-		-	-	-	-	-	-		-	-		-	-	-
		RIMD2214374	-	-		-	-	-	-	-	-		-	-		-	-	-		-	-		-	-	-	-	-	-		-	-		-	-	-
		RIMD2214376	-	-		-	-	-	-	-	-		-	-		-	-	-		-	-		-	-	-	-	-	-		-	-		-	-	-
		RIMD2214415	-	-		+	-	-	+	-	-		+	-		-	-	-		-	-		-	-	-	-	-	-		-	-		-	-	-
		RIMD2214417	-	-		-	-	-	-	-	-		-	-		-	-	-		-	-		-	-	-	-	-	-		-	-		-	-	-
		RIMD2214425	-	-		-	-	-	-	-	-		-	-		-	-	-		-	-		-	-	-	-	-	-		-	-		-	-	-
		RIMD2214426	-	-		-	-	-	-	-	-		-	-		-	-	-		-	-		-	-	-	-	-	-		-	-		-	-	-
		RIMD2214428	-	-		-	-	-	-	-	-		-	-		-	-	-		+	+		+	+	+	+	+	+		+	+		-	+	-
		RIMD2214429	-	-		-	-	-	-	-	-		-	-		-	-	-		-	-		-	-	-	-	-	-		-	-		-	-	-
		RIMD2214430	-	-		-	-	-	-	-	-		-	-		-	-	-		-	-		-	-	-	-	-	-		-	-		-	-	-
		RIMD2214432	-	-		-	-	-	-	-	-		-	-		-	-	-		-	-		-	-	-	-	-	-		-	-		-	-	-
		RIMD2214245	-	-		-	-	+	+	-	+		+	-		-	-	-		-	-		-	-	-	-	-	-		-	-		-	-	-
		RIMD2214263	-	-		-	-	-	+	-	-		-	-		-	-	-		-	-		-	-	-	-	-	-		-	-		-	-	-
		RIMD2214243	-	-		-	-	+	+	-	+		+	-		-	-	-		-	-		-	-	-	-	-	-		-	-		-	-	-
		RIMD2214248	-	-		-	+	-	-	-	-		+	-		-	-	-		-	-		-	-	-	-	-	-		-	-		-	-	-
		RIMD2214273	-	-		-	-	-	-	-	-		-	-		-	-	-		-	-		-	-	-	-	-	-		-	-		-	-	-
		RIMD2214283	-	-		-	-	-	-	-	-		-	-		-	-	-		-	-		-	-	-	-	-	-		-	-		-	-	-
		RIMD2214297	-	-		-	-	+	+	-	-		+	-		-	-	-		-	-		-	-	-	-	-	-		-	-		-	-	-
		RIMD2214304	-	-		-	-	-	-	-	-		-	-		-	-	-		-	-		-	-	-	-	-	-		-	-		-	-	-
		RIMD2214300	-	-		-	-	-	-	-	-		-	-		-	-	-		-	-		-	-	-	-	-	-		-	-		-	-	-
		RIMD2214308	-	-		-	-	-	-	-	-		-	-		-	-	-		-	-		-	-	-	-	-	-		-	-		-	-	-
		RIMD2214321	-	-		-	-	+	-	-	-		-	-		-	-	-		-	-		-	-	-	-	-	-		-	-		-	-	-
		RIMD2214253	-	-		-	-	-	-	-	-		-	-		-	-	-		-	-		-	-	-	-	-	-		-	-		-	-	-
		RIMD2214359	-	-		-	-	+	+	-	-		+	-		-	-	-		-	-		-	-	-	-	-	-		-	-		-	-	-
		RIMD2214363	-	-		-	-	-	-	-	-		-	-		-	-	-		-	-		-	-	-	-	-	-		-	-		-	-	-
		RIMD2214355	-	-		-	-	-	-	-	-		-	-		-	-	-		-	-		-	-	-	-	-	-		-	-		-	-	-
		RIMD2214323	-	-		-	-	-	-	-	-		-	-		-	-	-		-	-		-	-	-	-	-	-		-	-		-	-	-
		RIMD2214046	-	-		+	-	-	-	-	-		-	-		-	-	-		-	-		-	-	-	-	-	-		-	-		-	-	-
		RIMD2214108	-	-		-	-	-	-	-	-		-	-		-	-	-		-	-		+	+	+	+	+	+		+	+		-	+	-
		RIMD2214366	-	-		-	-	-	-	-	-		-	-		-	-	-		-	-		-	-	-	-	-	-		-	-		-	-	-
		RIMD2214340	-	-		-	-	-	-	-	-		-	-		-	-	-		-	-		-	-	-	-	-	-		-	-		-	-	-
		RIMD2214351	-	-		-	-	-	-	-	-		-	-		-	-	-		-	-		-	-	-	-	-	-		-	-		-	-	-
		RIMD2214371	-	-		-	-	-	-	-	-		-	-		-	-	-		-	-		-	-	-	-	-	-		-	-		-	-	-
		RIMD2214410	-	-		-	-	-	-	-	-		-	-		-	-	-		-	-		-	-	-	-	-	-		-	-		-	-	-
		RIMD2214225	-	-		-	-	-	-	-	-		-	-		-	-	-		-	-		-	-	-	-	-	-		-	-		-	-	-
		RIMD2214388	-	-		-	-	-	-	-	-		-	-		-	-	-		-	-		-	-	-	-	-	-		-	-		-	-	-
		RIMD2214413	-	-		-	-	+	+	-	-		+	-		-	-	-		-	-		-	-	-	-	-	-		-	-		-	-	-
		RIMD2214421	-	-		-	-	-	-	-	-		-	-		-	-	-		-	-		-	-	-	-	-	-		-	-		-	-	-
		RIMD2214427	-	-		-	-	-	-	-	-		-	-		-	-	-		-	-		-	-	-	-	-	-		-	-		-	-	-
