# Supplementary material for: Presence of genes for type III secretion system 2 in Vibrio mimicus strains
Source: BMC Microbiol. 2010 Nov 29;10:302. doi: 10.1186/1471-2180-10-302 (PMC3004890; doi:10.1186/1471-2180-10-302)
Supplement: Additional file 7 — Table S6. Distribution of the ORFs on PAI in V. parahaemolyticus, V. cholerae and V. mimicus strains. The species, strain ID, serogroup, source and year of isolation of V. parahaemolyticus, V. cholerae and V. mimicus strains are listed in this table. A, gene encoding the putative apparatus protein of T3SS; T, gene encoding the putative translocon of T3SS; R, gene encoding the putative regulatory protein of T3SS; E, gene encoding the putative effector protein of T3SS; nt, not tested. The numbered columns correspond to ORFs in V. cholerae 1587 strain; 1, A55_1978; 2, A55_1980; 3, A55_1981; 4, A55_1982; 5, A55_1983; 6, A55_1984; 7, A55_1988; 8, A55_1989; 9, A55_B0297; 10, A55_B0300; 11, A55_2005; 12, A55_2008; 13, A55_2011; 14, A55_2013; 15, A55_2016; 16, A55_2018; 17, A55_2021; 18, A55_2023; 19, A55_2027; 20, A55_2030; 21, A55_2031. [file 1471-2180-10-302-S7.XLS]

## Sheet: S.Table6
Table S6. Distribution of the ORFs on PAI in V. parahaemolyticus, V. cholerae and V. mimicus strains
T3SS-types	strain	serotype	year	isolate							Pathogenicity Island (VPI-2)
																		T3SS2-related genes (b type)
					1		2	3	4	5	6				7	8		R					A	A		A	A		R							A	A									T	T
Vp (KP+, tdh+, a type)	RIMD2210633	O3: K6	1996	patient	-		-	-	-	-	-				-	-		-					-	-		-	-		-							-	-									-	-
Vp (KP-, trh+, b type)	TH3996	O4: K11		patient	-		-	-	-	-	-				+	+		+					+	+		+	+		+							+	+									-	+
Vc (tdh+ or -, a type)	RIMD2214046		1984	patient	+		+	+	+	+	+				-	-		-						-		-	-		-							-	-									-	-
	RIMD2214243	O5	1964	patient	+		+	+	+	+	+				-	-		-						-		-	-		-							-	-									-	-
	RIMD2214245	O7	1962	patient	+		+	+	+	+	+				-	-		-						-		-	-		-							-	-									-	-
	RIMD2214248	O10	1968	patient	+		+	+	+	+	+				-	-		-						-		-	-		-							-	-									-	-
	RIMD2214263	O25	1962	patient	+		+	+	+	+	+				-	-		-						-		-	-		-							-	-									-	-
	RIMD2214297	O59	1974	patient	+		+	+	+	+	+				-	-		-						-		-	-		-							-	-									-	-
	RIMD2214321	O83	1978	patient	+		+	+	+	+	+				-	-		-						-		-	-		-							-	-									-	-
	RIMD2214359	O121	1980	patient	+		+	+	+	+	+				-	-		-						-		-	-		-							-	-									-	-
	RIMD2214413	O175	1994	patient	+		+	+	+	+	+				-	-		-						-		-	-		-							-	-									-	-
	RIMD2214415	O177	1994	environment	+		+	+	+	+	+				-	-		-						-		-	-		-							-	-									-	-
Vc (tdh-, b type)	RIMD2214108		1984	patient	+		+	+	+	+	+				+	+		+						+		+	+		+							+	+									+	+
	RIMD2214428	O190	1996	patient	+		+	+	+	+	+				+	+		+						+		+	+		+							+	+									+	+
Vm (tdh+, a type)	RIMD2218022			patient	+		+	+	+	+	+				-	-		-					-	-		-	-		-							-	-									-	-
	RIMD2218042			patient	+		+	+	+	+	+				-	-		-					-	-		-	-		-							-	-									-	-
	RIMD2218069			patient	+		+	+	+	+	+				-	-		-					-	-		-	-		-							-	-									-	-
	RIMD2218070			patient	+		+	+	+	+	+				-	-		-					-	-		-	-		-							-	-									-	-
	RIMD2218080			patient	+		+	+	+	+	+				-	-		-					-	-		-	-		-							-	-									-	-
	RIMD2218081			patient	+		+	+	+	+	+				-	-		-					-	-		-	-		-							-	-									-	-
	RIMD2218082	O20	1962	patient	+		+	+	+	+	+				-	-		-					-	-		-	-		-							-	-									-	-
	RIMD2218083	O30	1962	patient	+		+	+	+	+	+				-	-		-					-	-		-	-		-							-	-									-	-
Vm (tdh-, b type)	RIMD2218067			patient	+		+	+	+	+	+				+	+		+					+	+		+	+		+							+	+									-	+
